# Supplementary material for: Empagliflozin reduces podocyte lipotoxicity in experimental Alport syndrome
Source: eLife. 2023 May 2;12:e83353. doi: 10.7554/eLife.83353 (PMC10185338; doi:10.7554/eLife.83353)
Supplement: Figure 1—source data 1. [file elife-83353-fig1-data1.zip]

Archive with 9 entries (6 files):
- Figure 1-source data/
- Figure 1-source data/Figure 1-source data 1.tif
- __MACOSX/
- __MACOSX/Figure 1-source data/
- __MACOSX/Figure 1-source data/._Figure 1-source data 1.tif
- Figure 1-source data/Figure 1-source data 2.tif
- __MACOSX/Figure 1-source data/._Figure 1-source data 2.tif
- Figure 1-source data/Figure 1-source data 3.tif
- __MACOSX/Figure 1-source data/._Figure 1-source data 3.tif
